# Supplementary material for: Clinical characteristics distinguishing tramadol-using adolescents from other substance-using adolescents in an out-patient treatment setting
Source: Addict Behav Rep. 2020 Mar 31;11:100272. doi: 10.1016/j.abrep.2020.100272 (PMC7160423; doi:10.1016/j.abrep.2020.100272)
Supplement: Supplementary data 1 [file mmc1.xml]

<?xml version="1.0" encoding="UTF-8" standalone="no"?><data:data><datasets><author>anders_c.hakansson@med.lu.se</author><type>0</type><dataset><value>3</value><reason>Other (please explain)</reason><comments>Data can be obtained from the authors on request and after review by the ethics board. </comments></dataset></datasets></data:data>
